# Supplementary material for: Adherence to Annual Fundus Exams among Chinese Population with Diagnosed Diabetes
Source: J Clin Med. 2022 Nov 21;11(22):6859. doi: 10.3390/jcm11226859 (PMC9697630; doi:10.3390/jcm11226859)
Supplement: Supplementary file 1 [file jcm-11-06859-s001.zip]

Archive with 1 entries (1 files):
- jcm-1987829-supplementary.pdf
